# Supplementary material for: Bridging the gap between pragmatic intervention design and theory: using behavioural science tools to modify an existing quality improvement programme to implement “Sepsis Six”
Source: Implement Sci. 2016 Feb 3;11:14. doi: 10.1186/s13012-016-0376-8 (PMC4739425; doi:10.1186/s13012-016-0376-8)
Supplement: Supplementary file 3 — Interview data TDF coding and thematic analysis. (XLSX 98 kb) [file 13012_2016_376_MOESM3_ESM.xlsx]

## Sheet: KNOW
Transcript	Column1	Column2	Column3	Line number	UTTERANCE	Theme
1				13	That's when it was really drilled in and when it was really helpful at that point.	Knowing what to do and why
1				25	We had a formal teaching session from the PARRT nurse, which was probably one of the best sessions we’ve had this year, which was about how to recognise sepsis, what to do, what to look for. Which ones are done well and which ones aren’t done so well. So we know exactly where the pitfalls are . And that’s helped us	Knowing what to do and why
1				46	A lot of the time things are already done, the oxygen is already on the fluids are already on, fluid output has already been done for the past few hours. So it’s difficult to say when things actually start and when things are all done when it comes to using the protocol	Knowing what to do and why
1				74	It’s just maybe people who aren’t maybe aware of the protocol	Knowing what to do and why
1				122	I’ve been on the wards and the night SHO or whoever has not recognised that the patient is septic.	Knowing what to do and why
1				131	. So for the next level up or two that wasn’t something that was necessarily something that was part of their curriculum, so they’re not necessarily thinking about it	Knowing what to do and why
1				135	the nurses might not realise that this might be a trigger and so the patient could be spiking for like an hour,	Knowing what to do and why
1				140	So the nurses don’t know about that. So they don’t know that they need to let the doctors know before they give the paracetamol	Knowing what to do and why
1				151	but they don’t know that they have to do it in that certain time, in that order because they’ve never had the sepsis six training	Knowing what to do and why
1				228	Especially a night SHO or a locum they might have been working at a totally different hospital in a totally different city, they might have been out of the system for a few months. And they look at it and they don’t know what this trust protocol is	Knowing what to do and why
2				9	We had our induction talk as well as the one today to remind us what the triggers are, how to use it and how we are doing as a department. And that’s really helpful to raise awareness	Knowing what to do and why
2				45	So in my previous job people just didn’t get it that it was important to give antibiotics fast if someone was septic . That just wasn’t part of the education of the team	Knowing what to do and why
2				57	when the triggers don’t happen at the same time, in the same care episode. So you have a patient who was febrile, they’ve given them an anti-pyretic, the fever comes down. They’ve been triggering elsewhere but they don’t’ have a fever anymore, so that might give a delay until they spike again. I suppose that’s when some people decide that, that’s when the patient isn’t outright triggering, so the…	Knowing what to do and why
2				92	Knowing that you can still do the sepsis six without all the triggers if you’ve made a clinical decision.	Knowing what to do and why
2				114	on the wards, if you’ve not had that education you’re not going to give that stat dose of one litre, that’s just not what you’re going to do.	Knowing what to do and why
2				215	I know it’s important enough that I have to do it. That’s actually all you need to know the percentage	Knowing what to do and why
3				3	it’s been about confusion around fluids in the early stages. Especially around patients such as renal patients who can’t get as much fluid as other patients. There was some confusion around that, that was one of the setbacks. And which particular antibiotics to give for chest sepsis compared to regular sepsis. You know that was all setback in the initial stages and more and more work has been don…	Knowing what to do and why
3				22	. Once we’d identified, you know, you’re a chest sepsis or where the infection was coming from, then we could give appropriate antibiotics . So it was that initial couple of minutes where you didn’t know so the doctors could be a bit of hesitant about prescribing antibiotics	Knowing what to do and why
3				27	and there was no clear indication for antibiotics or indeed that they didn’t know which one would be best for them	Knowing what to do and why
3				49	. I think that one of the issues that we have with the triggers is that sometimes we might be a different reason for a patient to have, for instance a high heart rate and for it not to be related to sepsis. So that kind of grey area where do you start them on the pathway because they’re triggering or do you take into account that they might be triggering for some other reason.	Knowing what to do and why
3				109	. Making sure that everyone understands what the sepsis six triggers are	Knowing what to do and why
5				58	Antibiotics they always want to check whether the patient has any allergies or they want to work out where the sepsis is coming from before they give anything	Knowing what to do and why
5				85	The other one when antibiotics are not given is if the doctor doesn’t think that it’s bacterial and that’s quite a small percentage.	Knowing what to do and why
5				138	Well one of the case I can remember, he didn’t quite decide whether this was sepsis or just urosepsis. He was waiting for the chest x-ray and urinalysis results and that can take you over the hour…	Knowing what to do and why
5				213	. If you have three new nurses working in majors and three new nurses in minors and the triage nurse has identified thee patient as being septic then they won’t know what to do	Knowing what to do and why
6				24	And the other one that I’ve had is our seizure patients. There might be an infective cause for the seizure, but the fact that they’ve had a seizure will trigger them on four, five six, triggers of the sepsis six but it might not necessarily be an infective cause. So people might think that’s ok it’s just the seizure that’s putting up their lactate, putting up their respiratory rate, their tachyca…	Knowing what to do and why
6				47	there was a lack of understanding about how much fluid met the protocol guideline and how much was too much for a patient.	Knowing what to do and why
6				86	The other thing was that…antibiotics. And originally it was “let’s hold off antibiotics we don’t know if there is an infective cause” Whereas now that has pushed out of everyone’s mind. The thought is “Give them antibiotics, it’s not going to do them any harm” We can give them the first dose and that give us a bit more time to look at them as a patient, decide what is going on and work from there	Knowing what to do and why
6				103	all the matrons and senior nurses were behind it, you have a lot more faith to say “look this is what we are doing. Right. We’re pushing this. Jump on board because this is the direction we are going and these are the reasons why”	Knowing what to do and why
7				24	. I looked through all the paperwork, found out what the triggers were	Knowing what to do and why
7				78	Lots of doctors would be arguing whether it was an infection, or whether it was other symptoms mimicking sepsis and I think that it just took a bit of time for everyone to just realise that it doesn’t particularly matter if they are septic or not	Knowing what to do and why
7				136	both of us knew that this patient wasn’t septic..they didn’t have an infection, but their condition was mimicking everything that would trigger on the sepsis protocol.	Knowing what to do and why
8				83	We knew about sepsis in my old department, but this was all very new. So for me personally it was just about getting to know the pathway and the triggers	Knowing what to do and why
8				104	They’re more thinking of the patient I guess….that they don’t need the antibiotic if it’s not necessary. Whereas we’ve had the education that a random dose of antibiotics isn’t going to harm them	Knowing what to do and why
8				115	We were sort of advised that if they have a one off dose of antibiotic they aren’t going to have C.diff or any sort of new antibiotic risk. I don’t know what the medics are thinking. But we’ve been told that on-off doses aren’t going to harm them	Knowing what to do and why
9				11	, but sometimes it changed too quickly and you couldn’t keep up with all the changes. You’d pick it up and “Oh this is a new protocol, what’s changed? What’s new on it?	Knowing what to do and why
9				35	beginning there was confusion about putting on oxygen because the patient had normal saturation levels “why are we putting oxygen on?”	Knowing what to do and why
10				43	So I think that after a while, if you use it enough you remember it. But especially for junior doctors it’s really useful to have so you know who’s triggering and who’s not.	Knowing what to do and why
10				59	And I think, in my experience people tend to sue oxygen more in terms of what their saturation is, even though in the sepsis six it says that everyone should have high-flow oxygen if they trigger.	Knowing what to do and why
10				82	obviously in our hospital the PARRT nurses are very well read on the subject and they are the most knowledgeable people that we come across often. And to have somebody with the evidence to back up what they are advocating. And just to have the opportunity to ask questions and have that clarified. And I think that after hearing why we are doing it everyone was much more inclined to do it	Knowing what to do and why
10				121	: I think that sometimes it depends on what the patient looks like. And you’d be..you might not…even if the numbers suggested something and the patient looked alright, you might be influenced by that sub-consciously	Knowing what to do and why
10				130	yeah. Rather than something which is an unknown and is a bit vague. You might be approaching a patient who has certain signs and symptoms, you should recognise that they are septic,	Knowing what to do and why
10				137	We’ve had some patients who in the course of being treated for sepsis have ended up triggering several times a day. So I think that has been…Sometimes it’s difficult to know what to do in those cases	Knowing what to do and why
10				156	. I think that if people know why they are doing something they’re more inclined to do it	Knowing what to do and why
11				17	Just seeing patients with different stages of sepsis – quite far down the line or catching patients at early stages	Knowing what to do and why
12				57	you know clinical research backed up um, a particular way of working or doing something, and it’s very easy then for other people, more junior people to be um saying, you know when you’re talking to them	Knowing what to do and why
12				63	if they’re doing something, that looks good, that’s working, and they’re telling me about how its backed up clinically, then that will feed back,	Knowing what to do and why
12				118	if it’s somebody who’s not come across the pathway before, you’re saying, do you understand why we’re doing this? You know, do you understand that actually, by completing these 6 steps, actually mortality um, outcomes, ITU outcomes and you know, length-of-stay outcomes are vastly improved and it’s actually then education, it’s not just reinforcement, it’s just about education as well. And I think…	Knowing what to do and why
12				156	it basically transpired that there’d been a conversation with the doctor, and the doctor wasn’t sure, this was when it hadn’t really been so embedded in, the doctor wasn’t sure whether to give the antibiotics	Knowing what to do and why
13				13	Probably the update training when we had a full half hour session ...So it was the triggers and what we do when we hit tow of the triggers	Knowing what to do and why
13				103	Because obviously obstetricians and midwives, we know that sepsis is the leading cause of maternal death so we’re really keen to get it sorted. I don’t know if the anaesthetists know that.	Knowing what to do and why
13				106	When they said “ What’s the reason that she’s in theatre” and I said that “she’s septic” and I gave them her pyrexia and reduced urine output and they were like “ What? That means she’s septic?”	Knowing what to do and why
13				119	because we know that the patient can die from that infection	Knowing what to do and why
13				122	I don’t know whether the anaesthetists know that this is the leading cause of maternal death and that’s something that could be communicated to them.	Knowing what to do and why
14					It’s on the study days. They discuss the six steps and the importance of escaliating quickly	Knowing what to do and why
14					Maybe because we know the steps and we know how long it will take and so we start acting immediately	Knowing what to do and why
14					Everybody knows the pathway	Knowing what to do and why
15				79	They’re probably not septic. We don’t know what the source is” And it would be like “No you need to prescribe it they’re potentially septic	Knowing what to do and why
15				110	Well it’s viral so I don’t know why you’ve started them on it” But then I remember one particular case when I said “ If it is viral why are you doing all these other tests on them? Why do they need a chest x-ray	Knowing what to do and why
15				127	And also I think that the antibiotic guideline helped the junior doctors. They just had something that they could go to “ If they’ve got pneumonia they need this”	Knowing what to do and why
15				89	“I don’t know what antibiotics to prescribe”.	Knowing what to do and why
16				16	you just need to know what’s err the point of you know where they are triggering and we need to know that if there’s two triggers	Knowing what to do and why
16				45	: Err, they seem to be, they are not aware how quick we have to you know, to act on these kind of things, so that should be within one hour, so everything would be, need to be done, so..	Knowing what to do and why
16				55	, but the doctors will need to be aware about what we have to do when this happens on the ward, so it needs to be within one hour, so, is the only thing.	Knowing what to do and why
16				92	, so you do, do follow the guidelines what’s been given about the sepsis.	Knowing what to do and why
16				117	we just need err knowledge, people need to know what they are doing you know, whenever they, if they don’t know, they just do it for the sake of it, it’s not going to work, they do know what’s happening and why you’re doing this, why you are giving this fluids to the patient, whether he needs the fluid	Knowing what to do and why
17				34	BUT if someone’s taken a lot of Ecstasy, they’re going to be tachycardic and hyperpyrexic. But would you give them antibiotics	Knowing what to do and why
17				42	Interviewee: I think so. I mean people do come in say like an asthmatic and they’re tachycardic and a bit dehydrated. There’s certain criteria…you know if someone’s got a distended bladder they can have a tachycardia.	Knowing what to do and why
17				90	So like when you’ve got more junior doctors thinking that “oh I don’t need to do it because of x, y, z” that can be a proble	Knowing what to do and why
18				69	I can imagine being for example on I don’t know, a breast surgery ward and someone developed chest sepsis, which is something outside their normal sort of err normal occurrence, they would find it a bit more challenging to go through the sepsis 6 because it’s not a familiar pathway	Knowing what to do and why
18				136	Yeah, and I think a lot of people, myself included when it first came on the scene, wasn’t aware of how dangerous sepsis was and how severe sepsis carried a mortality of 35%, septic shock 50%, so it was way more deadly than things like heart attacks, which I don’t think people were aware of.	Knowing what to do and why
20				42	there’s a lot of other things that might explain why they are meeting the criteria as well that can be a little bit difficult as well.	Knowing what to do and why
20				57	The thing is that they often had so many other clinical factors that could explain the syndrome or presentation. So you know if they are post-operative their CRP is going to be high, sometimes with the triple A repairs they often have temperatures post-operatively. And that’s part of the normal, natural course of the disease so to speak. So it’s often hard to know whether it’s an infection presen…	Knowing what to do and why
20				93	some of the other factors can be explained by other factors and it’s not always sepsis. Even if you have triggered the sepsis pathway it doesn’t always mean that it is sepsis still. So it can be true vice versa as well so you can trigger the pathway when it’s not necessarily s epsis	Knowing what to do and why
20				116	they might hold off for a couple of days to see how things pan out.	Knowing what to do and why
20				123	the nursing staff and things that help you implement the sepsis six. That can be quite difficult sometimes in all honesty. If they’re not trained in the sepsis six, if they’re bank staff for example	Knowing what to do and why
20				182	clinical knowledge	Knowing what to do and why

## Sheet: SKILLS
Transcript	Interview/Focus Group	Location	Role	Line number	UTTERANCE	Theme
3	Column1	Column2	Column3	67	Nurses in the department and EDAs are able to do bloods for lactate and that. So patients coming in, it’s the nurses that take the initiative initially	Taking bloods/IV access
9				94	EDAs are really useful resource. They can do your bloods, get a line in for you. While you can try and get on with other things – getting an ECG done, oxygen o	Taking bloods/IV access
13				142	Maybe if midwives were trained to do blood cultures that would be really helpful	Taking bloods/IV access
14					The other thing is that in more serious cases we need to get arterial blood gases..midwives can’t do this	Taking bloods/IV access
14					: Well in case fo acidosis, they want arterial blood gases and we can’t do this. Only a doctor can do this. It’s quite painful	Taking bloods/IV access
14					So it’s not only one person who has to do all these steps. So for instance we call the junior doctor to take the arterial blood gas, and not all midwives take blood for blood cultures for instance. So they are coming and helping with this, while I am preparing the antibiotic and monitoring	Taking bloods/IV access
15				75	before that it was an arterial blood gas which we can’t do, but now it’s a venous one so we can.	Taking bloods/IV access
18				29	The doctor can do the ABG and the bloods, and you can prescribe everything, nurses can do the administration, and you know, maybe the catheter aswell, but you need to have two people who are on the ball
18				48	so that’s outside my sphere of skills um, nurses can’t do ABGs, so, for example, there’s two things at the top of the list which need one doctor and only one nurse to do it, I think the, the thing that probably, it’s the most labour intensive, time intensive is getting the catheter in	Taking bloods/IV access
18				107	: Just training, just training, simulation training especially, which is my special interest, but um simulation training I think is just, is the answer in presenting people with sick patients and getting them to act as they think they should act and then refining it.
18				133	just making sure everyone’s [very good??] and their having regular training episodes
19				33	I had a patient once who was difficult to cannulate and difficult to get access . And it was quite difficult to get going with the checklist – starting IV fluids and the timeframe that we have in terms of the pressure. We tried to escalate toe someone else ,	Taking bloods/IV access
19				57	Well we got the Drs to come in and they failed to cannulate the patient so we ended up with the anaesthetist	Taking bloods/IV access
19				107	So that’s another example of waiting for Drs because there’s certain things on the pathway that you are not able to do.
20				92	when you are a junior doctor you’re not always…it’s not always a clear picture.
20				123	That can be quite difficult sometimes in all honesty. If they’re not trained in the sepsis six, if they’re bank staff for example

## Sheet: MAD
Transcript	Interview/Focus Group	Location	Role	Line number	UTTERANCE
1	Column1	Column2	Column3	5	I’ve seen the app and that’s quite helpful just as a bit of an aide memoire for doing it.	Theme	Column4
1				13	And you know that if you work your way through that pack you’re going to work your way through everything that you need to	Memory
1				18	That’s when it was really drilled in and that’s when it was really helpful at that point.	Memory
1				57	you see that the sticker’s there and you think [inaudible] progress and then you clerk the patient then realise.	Attention
1				117	I think that pathway’s really useful because you make sure that you don’t miss anything.	Memory
1				125	There’s mouse mats, pens. But when you need to have it triggering in your head that this might be sepsis then it might need to be next to the bed, or in drug-charts or in notes or in drug charts	Attention
2				4	. We have umm…posters and lists everywhere that remind us. There’s even a mouse pad in A&E. It’s always in you field of view	Attention
2				15	The mouse mats and the pens are a really useful reminder	Attention
2				110	So you can kind of know about this sepsis six, but you can only remember five of them because you haven’t had the education recently.	Memory
2				125	But I think that if the checklists were on a few checklists (they probably are) that would really help raise awareness.	Attention
2				130	No. Just a reminder “Are you sure that your patient doesn’t have this? Have you done these things?”	Attention
2				148	And it’s also that extra reminder.
2				163	ITU people are similarly proactive in reminding what needs to be done. Just checking “Have you thought about this? Have you done this?” People feel comfortable checking that everyone is aware	Attention
2				281	It’s for the same reason that patients with delirium that are shouting are noticed more easily than those with hypoactive delirium they’re still delirious. It’s what draws more attention. If someone’s shouting on the ward and causing a fuss and upsetting all the other patients, that nurse looking after that bay is going to go there and make sure that her patients are okay.	Attention
4				129	, it’s on everybody’s radar I think.	Attention
4				140	she’s available, she’s accessible and she’s here
4				177	, it’s just, it’s got a profile, and the profile, it’s a positive one, and it’s a successful one and I think people will engage because of that	Attention
5				15	: You can’t remember 12 things you need to do. You know if it were 5 it would be easier. You can fit them all in your hands 1,2,3,4,5. I think that if you go over 10 you just don’t…	Memory
5				22	And it’s really easy to remember all the 6 thing	Memory
5				26	they came down to remind people to use them because that was what banged into people’s heads and they start to use it.	Attention
5				199	I don’t think that we’ve been reminded in the mornings like they did with the sepsis six.	Attention
5				209	Well because before you forget you are reminded that you need to do something	Attention
6				159	. So if they walk through our main doors you can spot the sepsis six… the sepsis six protocol	Attention
8				16	they also come down to do monthly reflections on what’s gone wrong and what’s gone right. So that obviously keeps it fresh in your mind. And the paperwork is obviously quite bright so you notice it, because it triggers it…	Attention
8				24	You’ve got the mousemats available so when you are triaging you can see it. So when you are moving the mouse around it triggers you and you think “oh yes they are on the sepsis”	Attention
8				34	the feedback sessions when C..comes down on an monthly basis and discusses what we’ve done well, what we’ve missed any sort of problems, any critique of the pathway which is really helpful. Again it triggers.	Attention
8				41	. It was something so silly that I’d forgotten which unfortunately made the pathway fail…this one thing	Memory
8				83	So for me personally it was just about getting to know the pathway and the triggers and remembering to actually do it.	Memory
8				159	the stickers on the proformas. I think that they are a brilliant idea because you peel them off, you stick them on the CAS card and it alerts people that they’ve had it, it’s started or that they were septic and it really alerts….	Attention
8				176	It triggers your memory “I’ve got to this and I’ve got to do that”.	memory
8				192	The app definitely helps, because it’s there. It’s another…prompt and reminder	Attention
8				201	the sepsis six proforma, because it really does work and it does help to trigger in your mind….	Attention
9				11	, but sometimes it changed too quickly and you couldn’t keep up with all the changes.	Attention
9				52	space. And you’ve got to keep it on the radar of the nurse in charge. S	Attention
9				102	. I think that if the nurse in charge or the matron has got their eyes on what is going on, an awareness that so and so is managing those cubicles	Attention
10				27	I personally found that one of the most useful things that they did in terms of reminding people to use it and reminding people what actions needed to be taken, because I found it quite useful just having something that I could refer to. So the only problem is that I found after a few months my card disintegrated and was no longer easily accessible. But by that point I’d used it a couple of times…	Memory
10				43	So I think that after a while, if you use it enough you remember it.	memory
10				107	One of the cases that I can think of…just for patient comfort he was quite agitated and he might have pulled it off I don’t think that anyone would have noticed	Attention
10				126	think that’s affected it in a positive way, in that once you’re approaching the patient you know that is why you are going to see that patient. That’s what you are going to address, because it’s already flagged up sepsis six.	Attention
10				131	You might be approaching a patient who has certain signs and symptoms, you should recognise that they are septic, but you might get distracted by other things and you might not necessarily go down that pathway so soon.	Attention
11				18	seeing the difference – that it’s not always alarmingly obvious. But you could need to pay attention to the detail at the beginning, because it could just be a couple of small factors that would cause a patient to trigger	Attention
12				37	over a period of time, that the sepsis 6 has you know, didn’t start out as the sepsis 6, it became the sepsis 6, and it became like a brand,	Attention
12				200	it is memorable, I mean not only just because of, you know, it is, it has become a very visual thing aswell, the, the packaging, the um, you know ‘keep calm and do the sepsis 6, wherever that came from, it was kind of just been picked up and kind of used very, very well to become something very visual	Attention
12				217	The, the trolley was um, definitely a step in the right direction because um, um, it has six shelves, one shelf, per um, action	Memory
13				161	That’s not going to help if the doctors or whoever is really focussing on one thing and forgetting everything else	Attention
13					and we also have the umm….I can’t remember the name….posters with the six steps, which I find very useful because they are constantly in fornot of your eyes ...You can see them constantly if you have any doubts and check yourself what you have done and what you haven’t.	Memory
14					The poster. Because if you have a doubt you can see it immediately and you can see if you have missed anything. As well they are in fornt of the computer	Memory
15				28	: I think that because they were always on the form. You knew that you had to get the form. So once you had the idea that someone was septic..umm…I think it was the six things that stood out more than the triggers..T	Memory
15				23	of “ I think this person is unwell, they’re triggering on two things. Let’s do the six things” that kind of stuck in peoples’ minds I think.
16				96	: Because I noticed at the beginning, at the first hour, this was a trigger err that would be treated very quickly	Attention
17				12	, so I probably get reminded by the nurses “Are they triggering the sepsis six” kind of thing and there’s the folders around when you’re sitting at the nurses’ station so it’s constantly in your memory.	attention
17				30	the sepsis six is good because it makes you think do we need to do these things or not instantly. If	Attention
17				45	So it’s good to have a reminder, consider it. But to blindly follow protocols.
18				41	mean they say you can do the whole sepsis six in about ten minutes, if the both of you are concentrating, and I really don’t see why not.	Attention
18				127	it’s so well publicised around the hospital, you’ve got mouse mats, you’ve got coffee mugs, you’ve got, you know, posters on the walls talking about the sepsis six, so it’s very well known, so I think it’s been promoted and sort of advertised, so to speak very well	Attention
18				139	it’s been raised to the consciousness of healthcare professionals	Attention
19				170	Just seeing the posters in the corridor	Attention
19				174	They just come up and you can ask questions and give you key rings to remind you	Attention
20				21	the type of things that they said were fluid management and so it made me remind myself of all the aspects of the sepsis six and the next time I would use it. I would think more about that because it was brought more to my attention.	Attention
20				36	but because you’re so busy you haven’t really thought about the triggers. So you don’t…and if they haven’t said “I Think that this is sepsis. They meet all the criteria, could you come urgently.” There might be a delay in getting to the patient	Attention
20				40	I guess the other times might be when they are already on antibiotics and they haven’t been escalated, or just not thought about, because they’ve been in hospital for a while. I	Attention
20				62	The other one was not having enough time with the patients, because you’re on a ward round with about 40 patients, 50 patients, if not more. So you see each patient for 2 minutes and sometimes you can say obs are normal, but you come back later and realise that there has been that slow downward trend in their blood pressure	Attention
20				76	just spending time looking for the charts, the observation charts and the bedside charts and sometimes that can take you 4 or 5 minutes. By the time which you actually get to look at it you’re not paying so much attention. You’re just quickly like..”it’s ok” and you know if you have presumed ideas that the patient looks ok, you’re going to assume that…not pay it so much attention probably.	Attention

## Sheet: BR
Transcript	Interview/Focus Group	Location	Role	Line number	UTTERANCE	Theme
1				95	So when you see people who have come in through A&E and they haven’t formally been put on the sepsis six but every element of the sepsis six pathway has been started. So I sometimes find it hard to work out “Are they on sepsis six? Are they not on sepsis six	working together
1				101	And having like the checklists I found that really useful	Self-monitoring
1				104	: And like this time that’s done, This time that’s done.	Self-monitoring
1				110	The team might go straight to the patient to do all the sepsis six things but they won’t document that these things were done	working together
1				115	So the vast majority of times that someone comes in to A&E septic they will receive fluids, antibiotics, blood cultures, a catheter and so on, but it won’t be on that formal pathway. So they won’t be timing it.	Self-monitoring
4				65	I do think it’s in the culture, so it’s part of the vocabulary now.	Habit
4				124	That you know that if you’re not, the holton effect is if you’re being studied applying to a procedure, that you’ll do it, if you’re not being studied, the contrary is that you just won’t do it
5				165	So we’ve got a lot of people who started here two years ago. So they’ve kind of grown up with the sepsis six. It’s a part of the way they think.	Habit
5				210	becomes part of your habit and it becomes yours.	Habit
6				51	there is ways of documenting what fluids you are giving to which patients and why you’ve made that decision. So it’s a more clinically relevant approach	Self-monitoring
6				62	with the changes to the protocol and the flexibility, it all became a bit more of an integral part of the management of the septic patient and the acutely unwell patient in this departmen	Empowerment and support
6				111	So still in our handover room we can see for a month on a day by day basis how we are doing on our sepsis pathways. How many patients we are missing and it’s feedback to us what we are missing and what we are missing specifically with that patient. And looking at the problems with those patients	Self-monitoring
6				127	So also the feedback on patients when it wasn’t working so well
6				161	triggering you have that information to go to the majors coordinator or the nurse in charge and say that “I have a patient that is triggering on the sepsis six pathway. Let’s get them into a cubicle and start treatment.” So it is a way of identifying that patient and getting them into the right part of the department, so there’s no confusion about where they are being treated	working together
7				25	got used to using it in practice	Habit
7				154	I have to say that we’ve all got used to it and as soon as someone says this patient is triggering we know that we’ve got one hour to get this this and this done	Habit
8				85	Now I think that the reason that things are failing is not always the nurses, we’re trying to get ABGs, sort out the paperwork and we’re trying to get the doctors to prescribe the antibiotics within the hour. The fluids not so much because we’ve got a written down proforma so we can just do the fluids,
8				163	You tick the six steps as they are done. Or you see that it’s not been ticked and I would automatically go to the main proforma and see whether it has been ticked and are we still within the hour.	Self-monitoring
9				13	they're responsive to what’s working and what’s not	Empowerment and support
10				43	So I think that after a while, if you use it enough you remember it.	Habit
11				24	We’ve got a really good process of treating patients
13				168	: I think that sometimes people forget to record things in the sepsis folder…[it's a problem] when we are trying to audit things, yeah.	Self-monitoring
15				17	with the kind of work that we do. All of the six things needed to be done within the hour so it was kind of like you knew what needed to be done. It was like a checklist in your head	Self-monitoring
15				39	They also wanted input about how to change it. Because we were obviously the ones implementing it, using it on patients. So they were always asking for help and advice and feedback, but also providing training sessions. So it was both sided. It wasn’t just them saying “you’ve done it wrong, you need to do it like this” It was them asking us.	Empowerment and support
15				222	And so you could go through things and see the change in the pathway form the feedback. T	Empowerment and support
18					in A&E, we see it all the time, every day	Habit
19				122	Yes. The checcklist. I’ve seen it in patients folders triggering, but I’ve seen it in the next sheet it’s not done. We have to keep checking hta one. Fro instance recently in handover safety briefing …it’s our responsibility for liking after this patient and the next day it’s not done. So I think that we ned to do something about it.	Empowerment and support
19				129	we’ve got patient who was still triggering the following day- spiking a temperature. So we restarted the sepsis pathway. There was a form filled out two days ago..	Empowerment and support
20				79	You know that’s just a habit you just get into that’s probably not good	Habit
20				81	. There’s a specific way that it should be charted but it’s not always very clear. So they’ll be numbers but they won’t always correspond with the dots. So I suppose that it’s simple things like that would help you probably help you identify it quicke	Empowerment and support

## Sheet: SI
Transcript	Interview/Focus Group	Location	Role	Line number	UTTERANCE	Theme	Column1
1				8	. So when they come to see patients they ask “How far through the sepsis pathway are we?”	working together
1				58	...I think that sometimes things fall through the gaps particularly across teams.	working together
1				76	So everyone has to be working towards the same goal at the same time	Working together
1				98	S o it’s just kind of a that either everybody needs to be aware,
1				110	The team might go straight to the patient to do all the sepsis six things but they won’t document that these things were done	working together
1				240	Well if our seniors referred to it that would make a really big difference. So you see your seniors not starting sepsis six and you’re like “ Well presumably I don’t need to start it then”	Empowerment and support
1				243	So I said to my consultant that I’ve completed the sepsis six thinking that it would be a “Oh. Good” and it was “oh right. Next”	Working together
1				258	And actually if it’s not documented…I’ve had consultants say to me “why haven’t they had the sepsis six” but they’ve had the sepsis six but not had the sticker and they put the sticker…	working together
2				149	, but if you have a proactive nurse saying “You have this septic patient, I’ve done all this stuff. Look I’m helping you. Let’s work as a team”	Working together
2				156	It’s the inter-professional team	Working together
2				159	It doesn’t work if just one side…you know	Working together
2				165	If people feel comfortable communicating with each other regardless of whether they are junior or senior, medical or nursing or allied, then things are more likely to happen the right way.	working together
2				175	if the consultant hasn’t spotted it then that’s the patient that’s most likely to be missed I think. Because everyone thinks that if the consultant has seen the patient, the nurse, the junior doctor. Everyone thinks that the patient will be ok for the next couple of hours. That’s the point that things get missed.	working together
2				186	Or that we shouldn’t question their clinical judgement or that we shouldn’t interrupt. And it’s the same as they do with the WHO checklist, so that they flatten the hierarchy so that everyone feels comfortable speaking to everyone else and saying “Have you taken account of that? Have you checked that? Do you think that we should..?” But if everything is rigidly hierarchical, even if they have nag…	working together
2				196	But if you’re not comfortable speaking to some people or whatever…if the environment makes you comfortable speaking to someone more senior, that’s ok.	working together
2				201	Just the consultant saying to me. So “You said to me that I can ask, so I know that it’s fine.	working together
3				64	nursing staff in this department are quite good about getting the doctors “They’re triggering for sepsis, they need fluids. They need antibiotics written up.”	working together
3				78	. A junior staff nurse, perhaps not long qualified..so for instance if a doctor is refusing to write up the fluids they might not have the confidence to call them up about it.	working together
3				104	you know there’s been a couple of situations where doctors aren’t [inaudible] and she’ll come down and give a big spiel about how important it is and they’ll listen to her as well.	Empowerment and support
4				29	you need champion users and champion applier s and I think that’s when it does fail. [inaudible] Okay. When they’re absent.	Empowerment and support
4				25	it’s now engrained in the culture of the organisation	Empowerment and support
4				51	so if we initiate the behaviour, senior-supervised and driven at the start , I think it propagates for the remainder of the four months,	Empowerment and support
4				135	it’s a personality and people-driven business this ,
4				169	we all want all want to be a part of it, we all, there’s a willingness to engage on the grounds of predominantly positive stuff that’s been happening	Empowerment and support
5				121	We have the oncology doctors., but no they tell you what they want and you just put the CAS card in front of someone and say I want this because someone else has said that and they usually have no problems in doing that	working together
5				187	I think that they did very well because they got some people in the department involved in that. So it’s not like something imposed. We’ve worked together	Working together
6				54	we’ve been able to work with the PARRT team to tell them what problems we’ve been having and to make the protocol a bit more flexible and to make it work for every patient rather than having problems with prescribers and their worries	Empowerment and support
6				61	that the nurses really got behind it, pushing for all of the six protocols to be treated in time	Empowerment and support
6				93	we get told so much about the overuse of antibiotics here in the UK
6				102	. I think that when the sepsis six got more and more publicised and that everybody knew that everybody was backing it…the consultants were behind it, all the matrons and senior nurses were behind it, you have a lot more faith to say “look this is what we are doing. Right. We’re pushing this. Jump on board because this is the direction we are going	Empowerment and support
6				110	So support from the PARRT team and C... So initially she was here an awful lot, doing daily teaching sessions
6				119	that everybody was backing it. So there wasn’t anybody thinking “this isn’t a good idea”. This was backed by all of us, medical and nursing.	Empowerment and support
6				126	Yeah. It was the continued support from the PARRT team always pushing it, but also working collaboratively with the nursing and medical staff	Empowerment and support
6				131	It was a good team approach	Working together
7				75	. The Renal consultants said that they were happy for smaller volumes of fluids to be given and just hearing that reassurance is always valuable	Empowerment and support
7				83	that was a bit of a battle between the nurses and the doctors, arguing who should be on the pathway and who shouldn’t.	Working together
7				91	There’s certain people with certain egos in the dept.	Working together
7				100	now we’ve got it down to such a fine art. It’s essentially the nurses that do everything. We go up to the doctor, we say it’s sepsis. They’ll have a look at the patient, they’ll prescribe an antibiotic and some fluids and then not really get too involved	working together
7				112	But that’s what was nice for us because it’s a development of our role
7				122	An one or two times there were doctors who flatly refused. And that put you in an awkward position because you felt obliged to follow the pathway but there’s a doctor instructing you to do otherwise and you’re in the middle and you’re left to just having to document everything saying that you haven’t done these things because the doctor….	Working together
7				135	There was certainly one time I remember where, it wasn’t an argument, it was a slightly heated discussion with one of the doctors
7				165	You’re not the one saying this patient needs antibiotics. You’re the one saying the protocol says that they need antibiotics. So it just gives you that extra leg to stand on really	Empowerment and support
8				72	There was never a blame put on anybody. It was “ it happened but the patient survived…it’s fine”. I felt so guilty, but actually she made us feel really at ease which was good	Working together
8				88	but I know recently I had a battle with the doctors saying it wasn’t sepsis when it’s clearly in black and white that we have to do it. And we failed because the antibiotics weren’t given within the hour. And that’s the one thing that I find a bit of a battle	Working together
8				128	If I think that it’s sepsis then I will fight for that. And if they don’t agree then I’ll possibly go to our consultant. Which I have done in the past and sais “They’re not playing ball and I think that it’s this. To get it done within the hour please will you come and help?” And nine times out of ten they will come and help	Working together
8				135	We’re part of team in A&E we feel that we can go to each other for help and support it definitely aids the running of it	Working together
8				148	: I don’t know. I guess that it’s to do with…to trust the more senior nurses , that we do this on an everyday basis..day in and day out.
8				158	the stickers on the proformas. I think that they are a brilliant idea because you peel them off, you stick them on the CAS card and it alerts people that they’ve had it, it’s started or that they were septic and it really alerts….	working together
9				94	You can flag up to your seniors .	Working together
10				50	So a typical incident of when I would use the sepsis six or think to use it would be when a nurse comes to me and says that a patient has spiked a temperature	working together
10				124	but I think that on the wards where I’ve worked I think that there’s been a very strong…First more from the nurses to recognise and identify patients who are triggering on the sepsis six and to start that process before they even ask us.	working together
11				55	But we do work well as a team. We pass thoughts and ideas they might have and obviously they dispute among themselves. But I don’t think that anyone feels unable to say anything and obviously if they have a disagreement about anything I think that everyone’s aware that it something that everyone needs to be aware about. So I don’t think that people are afraid of being talked out of doing it	Working together
11				69	yes IT’S GREAT OT KNOW THAT EVERYONE’S DOING IT AND IMPROVING IT.	Empowerment and support
11				80	So everyone takes responsibility for it and it’s not just down to anyone.	Working together
12				32	The key thing that I have definitely seen that has worked is number 1, the human factor, where um, er the patient safety nurse has come down and has been involved in um talking to the nurses, talking to the doctors, talking to all of the clinicians involved with the pathway on a regular basis	Working together
12				48	the two things that have made a difference, as well as, I think, the senior staff, particularly the likes of myself and my colleague, um actually being right behind it aswell.	Empowerment and support
12				74	some of that was, you know, where the patient was being flagged up as being septic, myself and my colleague would go in, um and try and get the nurses to kind of think about, um, this is what you need to be doing, follow the pathway, get those six things done, and then once you’re done, you’re done and that’s fine.	Empowerment and support
12				113	the key thing has been how the, how Kat has actually approached it, and I think somebody else would have done it very differently, and it could have quite easily been done as a, a more confrontational, kind of a confrontational way, which would’ve never have worked, um, however, that what she’s done is taken a more reinf, err a kind of softly-softly approach, where actually you have a discussion …	working together
12				230	maybe one of the important things for that was that, that everyone could see how hard everyone was trying to make it work, and make it, change it, to adapt to the feedback they were getting from the people who were using it.	Empowerment and support
12				235	the feedback loop, you know just wasn’t a one-way thing you know	Empowerment and support
12				259	getting senior involvement I think is a must,	Empowerment and support
12				265	nursing is very much a lead-by-example culture, so if you’re being seen to be doing something and doing something correctly, and that’s making a bit of an effort and kind of like, almost what I was trying, a bit of a difference, not an effort, almost like what I tried to talk about earlier, is kind of like if your seen to lead by example, and your seen to be involved in something, then people wil…	Empowerment and support
13				27	So there was a bit of a conflict between the anaesthetist who wanted to keep the mum stable and the obstetrician who wanted to get the IV antibiotics going	Working together
13				52	the obstetrician was shouting at me “Get the antibiotics going” and the anaesthetist was saying “we don’t have anywhere to put it. Just let me get her stable first” so I was kind of shunted between the two	Working together
13				126	they were obviously at loggerhead s	Working together
13				129	I think that it’s a personality thing. That some people don’t communicate very sensitively
13				132	I think the personalities were quite strong between the obstetrician and the anaesthetist	Working together
13				141	I think better collaboration between the professional…the different disciplines	Working together
14					we have a guideline that we can easily access if we need information or if we have any doubts. We also know who to contact	Working together
15				42	. So it was much…we felt…I felt involved in the whole process from the beginning. So “This worked well this didn’t work so well”. And there were continuous feedback sessions with the scoring as well	Empowerment and support
15				61	rather than a hierarchy of people telling you what to do. You feel like one big team doing it.
15				99	when this pathway it was new it was a constant battle to get antibiotics and fluids prescribed, even though we put fluids up all the time. We have verbal orders and we just put fluids up we can’t actually prescribe it. So we just got to a point where we were just doing everything and it was just like “no”. I just stuck there	Working together
15				115	”. I think you’re right it’s just the hierarchy. You’d find that a lot just didn’t like that we were suggesting something, so it would just become a battle just to fight a battle, rather than just do it
15				122	Getting the senior consultants on board helped. Because what I’ve noticed, from my experience, that they always respect there senior colleagues	Empowerment and support
15				136	say “ Well the guideline says this” So it’s just that support, not just from the consultant but also a documented support of what to prescribe.	Working together
15				179	And the consultants are mostly…what I’ve found here…I don’ know what it’s like in other places…they’re very supportive of nurses leading this sepsis pathway, and like I said before, they’ve since changed the minds of the more middle grades. But there’s still that hierarchy wherever you go	Working together
15				206	I think that it’s the case that if people just identify….and go up to them and ask them why and get them involved in a more positive way. Rather than saying that they clearly don’t like doing it so I just need to check on them to see if they are doing it, because a lot of them are very experienced nurses. Yo
15				218	it’s good to have a liaison. Someone…a sepsis person. So like C... is our person. So you can go up to her and “I had a problem with this patient because…”	Working together
16				23	that’s the only thing we’ve been having a bit of a problem to get the doctor involved with this but, they need to be more err prompting with the doctors aswell, that when we call them to tell them that the patient is err triggering, we need to start sepsis six, they need to come	Working together
17				15	But it’s mainly the nurses, when someone comes in they know that they’ve got a temperature, they’re tachycardic “Oh the sepsis six protocol” So…
17				141	Yeah sometimes I’ve had it where nurses are like “This patient’s triggering. You have to write everything up. “ And I’m like I need to see this patient and they’re “No. Write it up. Write it up.” And I’m “Well I don’t know…does he have heart failure, does he have pulmonary oedema? Are his ankles swollen? Does he have any allergies	Working together
18				23	Yeah, it’s about having a good working relationship and knowing the other person, because it’s a collaborative process, if I could do it all myself, I would, but I don’t have the capabilities	Working together
18				28	It’s just that it’s a collaborative process the sepsis six, and you have to do it together	Working together
18				51	if the doctor assumes the nurses are going to do it, and then you go back twenty minutes later and it’s not done and the nurse goes, oh I don’t do male catheters, I thought you were going to take care of that?	Working together
18				85	it’s the nurse, it’s usually from my experience, the one who actually fills in the paperwork and the times , so she needs to know, ABGs been done now, bloods are sent now, oxygen went on at fourteen minutes past, so they know how to document it in the paper	Working together
18				91	, so they need to be people who are talking to each other, and know what their rules are.	Working together
19				20	If we mention sepsis triggering with that patient the doctor comes straight away	Working together
19				26	We work as a team.	Working together
19				122	Yes. The checcklist. I’ve seen it in patients folders triggering, but I’ve seen it in the next sheet it’s not done. We have to keep checking hta one. Fro instance recently in handover safety briefing …it’s our responsibility for liking after this patient and the next day it’s not done	Working together
19				130	There was a form filled out two days ago.. .	Working together
19				143	If we call them and we mention sepsis they come straight a way and if they could not come they say anyway have you done this?	Working together
19				170	I think the PARRT team coming up once a month to just check	Working together
20				10	I know that they are very active in the sepsis pathway. They’re always keen to promote it even through action. So you know they will use the pathway so well and use it as a template. So the next time that I went to see a patient for the first time on my own, I was using their teaching on a practical basis. So like we’d seen a patient, the PARRT team had been called, they were using the sepsis bun…	Empowerment and support
20				33	the time identifying the sepsis can be quite delayed especially for the long-term patients who can be quite unwell anyway. There’s just a lack of communication about..you know.. them triggering. And then you’ll get a call from the nurse saying that they are a bit unwell, they’re a bit tachycardic but because you’re so busy you haven’t really thought about the triggers	Working together
20				37	and if they haven’t said “I Think that this is sepsis. They meet all the criteria, could you come urgently.” There might be a delay in getting to the patient	Working together
20				81	There’s a specific way that it should be charted but it’s not always very clear. So they’ll be numbers but they won’t always correspond with the dots. So I suppose that it’s simple things like that would help you probably help you identify it quicker	Working together
20				91	o I suppose that’s just going to be having someone more experienced telling you one way or the other	Empowerment and support
20				114	. I think that’s when you might hold you back a bit. I think that the only instances that I’ve come across in vascular…if I’d been on my own I would have triggered the pathway, but with some senior support or knowledge, they might hold off for a couple of days to see how things pan out. And with time you get a kind of clearer picture	Working together
20				138	I think that there’s also some ingrained attitudes about how people within a team respond to each other…but I don’t know how you can change	Working together
20				176	Because what was kind of more important than dealing with the sick patient, was dealing with each other and what their roles were.	Working together
20				182	: I guess the only thing is..going back to clinical knowledge and having senior support	Working together

## Sheet: Env
Transcript	Interview/Focus Group	Location	Role	Line number	UTTERANCE	Theme
1				43	: The first thing is busy shifts . You don’t even get to see the patient within half an hour so you’re already half an hour behind where you should be	staffing levels
1				82	. Finding stuff on the wards where you don’t know where stuff is takes for ever. It’s so irritating	Everything you need in one place
1				109	maybe they might not have the stickers.	Everything you need in one place
1				263	The problem on the wards is that sometimes finding the things is a bit of a nightmare	Everything you need in one place
1				268	The problem is that each supply room is set out differently as well. So it’s not even that you just have to find the room. Everything is just topsy-turvy	Everything you need in one place
1				271	It might be one of those things where we have a separate drawer sepsis stickers like we have a separate drawer for things like admissions sheets.	Everything you need in one place
2				19	So often you don’t know where the antibiotic is, or the fluids are in one place the antibiotic in another, all the ABG stuff in another. And I suppose that in A&E because everything is so contained you can actually run the system quite well because you can have trolley with everything on it. And it makes everything really quick and easy	Everything you need in one place
2				31	Either it’s just you on a ward and the nursing staff aren’t really engaged or they’re worrying about a hundred other patients.	staffing levels
2				66	you have to wait sometimes for that second result to come back. Sometimes that’s chutes failing or somewhere it’s just delays somewhere
2				124	It’s about a fewer staff to patient ratio I think	staffing levels
2				270	And on the wards you should be able to readjust your staff and get someone for just 10 minutes and get the antibiotics and the fluids in, but because there are so many high priority things…I mean it’s the same in A&E, but just slightly different.	staffing levels
2				286	if things are quiet and calm you’re more likely to go through things more carefully and pick up things	staffing levels
2				303	Maybe having a sepsis trolley on each floor or each ward so that things were more accessible.	Everything you need in one place
2				322	But I think that ease of access, ease of implementation, knowing where the equipment is and being able to set things up to start things quickly can really help compliance.	Everything you need in one place
4				19	I think it doesn’t work when it’s not senior-led, specifically out-of-hours	staffing levels
4				151	, primarily, in order for, priority for me, would importance would be presence number one, and accessibility as the two	staffing levels
4				174	it’s simple, we know where everything is ,	Everything you need in one place
5				92	It’s just that he’s with another patient. H3e might be in the cubicle next to you. It’ just that they are doing something else It’s not that they don’t want to	staffing levels
5				103	And as I said this doesn’t happen very often and you always have got a registrar, you’ve got a consultant. If you’re really pressed for someone you can go and grab someone else	staffing levels
5				110	It’s not quite happened yet. If it starts it will probably solve the problem. That’s when a patient comes in to the department and is assessed by someone quite senior straight away. So you’re meant to have a doctor in that team so that would be your problem solved	staffing levels
6				23	..If we don’t have those antibiotics in stack it always makes things a bit more tricky	Everything you need in one place
6				168	Well they just know that they can’t just sit in the waiting room. They have to be brought through and set up. All in an area where this pathway can be completed in a timely manner	Everything you need in one place
7				30	I think that mainly the shift pattern that we do has something to do with that. If you were working nights maybe you didn’t any of the information at handover.
8				170	. You’ve got your grab bags and you’ve got your trolley. The grab bags aren’t used quite as much as they could be, because they’re kept in resus where everything is already kept in a handy cupboard already. The trolley I bring out with me to majors. I bring it with me because it’s locked. The key is off the main bunch and is now kept in majors. So you just go and get your key, unlock it and it’s …	Everything you need in one place
9				25	I think when we are really busy. When the department’s overstretched. If we’ve got patients with sepsis in majors as well	staffing levels
9				43	and you’ve got a patient who looks unwell and might be triggering as well, but majors is absolutely chock-a-block. We’ve got patients in all the cubicles, we’ve got patients in the corridors. Depending on the background of the patient, how well did the patient look in triage sometimes the patient actually gets placed into minors and you have to ask the minors staff to start the sepsis protocol	staffing levels
9				59	. Space in this department is always a challenge.	staffing levels
9				82	when you’ve got a lot of junior staff on. So the seniors have got a lot more people to support at the same time. That’s not to say that they can’t manage these patients, but their workload prioritisation, planning things as well.	staffing levels
9				105	I think that if the nurse in charge or the matron has got their eyes on what is going on, an awareness that so and so is managing those cubicles and they this patient and that patient that are high priorities, perhaps go and send them someone to give them a hand or give them a hand themselves .	staffing levels
9				158	: I think that set up of the cubicles is an important thing...But if I’ve got a patient who is unwell I can start it straight away	Everything you need in one place
9				164	But things like dripstands that’s a nightmare. So the trolleys all have dripstands on them. They don’t all work. They don’t all stay up and then you’re on the hunt for a drip stand. There are no drip stands to be found so you find yourself inventing weird and wonderful ways to hang a bag of fluids. Sometimes you just go and find one.	Everything you need in one place
10				52	on my previous wards they had a sepsis six pack. So most of the things that you needed- all of the tools-were in the pack. So the nurses would start acting on that quite quickly	Everything you need in one place
10				102	when someone is unwell with sepsis they’re normally quite unwell. There’s normally quite a lot of things going on at the same time. So I think that combined with the fact that the doctor may not prioritise it all the time, when you ask the nurse to do so many things at the same time. “Go and get an oxygen mask, go and get a catheter pack, get some obs. Do this that and the other. I can see that a…	staffing levels
10				114	Yeah…I’m trying to…To be honest I can’t remember whether the oxygen masks were included in the pack. So that is possibly something that would help. I don’t think that they are at the moment.	Everything you need in one place
12				33	In that first hour, you’ve got a patient who’s sick, you’re trying to get everything done, you’ve got the doctor flapping around wanting this and that, you’re trying to get some blood out of the patient, you’re trying to you know, oxygen, antibiotics and everything else and it can be difficult.	staffing levels
12				222	what we didn’t have is everything all in one place, so you know, we’re not the biggest department in the world, but even so, if you’ve got to walk round the corner to get something, you, that’s valuable minutes that have been wasted. With the trolley, you just take it straight there	Everything you need in one place
13				29	mum stable and the obstetrician who wanted to get the IV antibiotics going before the hour was up. But we didn’t have enough lines for everything that we wanted to do because the anaesthetist was using all the lines to keep the mum stable
13				42	while it was all happening I had prepared the antibiotics and the anaesthetist knew where they were and they were ready to go when we had a line free.
13				56	we couldn’t get another line in because we didn’t have the time
13				75	Umm… someone free to do it .	staffing levels
13				147	It’s definitely a challenge getting it all done with the hour if she’s unwell and you’ve got the baby to consider as well [Because of all the competing things]	staffing levels
14					Well maybe if we have enough staff to help	staffing levels
14					No. these are usually doctors and if they are busy...Someone at night if we know who to contact to do these things [would be helpful]	staffing levels
14					Yes we’ve got everything, because if the patient is really ill, it’s transferred to the HDU..the place for close observation and we’ve got everythinkg we need there.	Everything you need in one place
16				34	Yeah, especially at, at night time, we don’t get the doctor easily you know to come	staffing levels
17				131	You know if it’s a very busy department. The nurses are pushed for…a lot of the time it’s hard to get…we’re understaffed generally. I mean it is a god A&E department, but we’re still not as well resourced as we could be. It depends on…you know some nights we’re quiet and some nights we’re busy	staffing levels
18				66	: In A&E the resources are there, I don’t have much experience about how people on the wards are managed if they become septic as an in-patient though I imagine they’re not as good, because they simply haven’t got all of the facilities there.	Everything you need in one place
18				112	, I think sepsis is a hot topic and it is one of the very, one of the few things in acute medicine, where I work, which has come in, in recent years, which has made an actual demonstrable, and a dramatic change in outcomes and mortality and err it’s one of the biggest innovations in acute healthcare in like the last sort of ten, twenty years
19				45	You’re waiting for blood results and while you are waiting for the results you have to do something else. Waiting for results sometimes delays things
19				57	Well we got the Drs to come in and they failed to cannulate the patient so we ended up with the anaesthetist and they had to come down for that. They have got their own priorities as well	staffing levels
19				77	Because if they become septic at night time it’s just harder to get Drs in every thing just takes that extra bit longer. Because there’s less people	staffing levels
19				82	It’s happened to me once on night duty. The Dr was stuck in A&E	staffing levels
19				84	And there’s only one surgical Dr on at night time doing all the surgical paitents plus A&E so he’s sometimes down in A&E and someone else takes priority and you know…	staffing levels
19				89	The PARRT team and things like that (several people agree). They’ll sometimes come in and help	staffing levels
20				46	. So if you are a junior doctor on your own in the evening and it’s a busy ward and they’re not so unwell that you’d call a hundred people or a registrar and you are just trying to manage it on your own but you’re not getting the nursing support or there’s no one else around, you might not be able to get everything done	staffing levels
20				62	The other one was not having enough time with the patients, because you’re on a ward round with about 40 patients, 50 patients, if not more. So you see each patient for 2 minutes and sometimes you can say obs are normal, but you come back later and realise that there has been that slow downward trend in their blood pressure	staffing levels
20				75	just spending time looking for the charts, the observation charts and the bedside charts and sometimes that can take you 4 or 5 minutes.	Everything you need in one place
20				124	Yeah that can be sometimes difficult just trying to get everything done, because trying to cannulate a patient, catheterise them yourself, take bloods, give them…prescribe them the appropriate antibiotics all within a good timeframe. It’s a lot to do if you are on your own.	staffing levels
20				130	. And often we’ve needed to call the PARRT team just to have that extra support, to get them to help with that	staffing levels
20				142	If you are just on-call and don’t know the nursing staff and you come along and are demanding ten things and they are very busy then it’s quite difficult to get them to divert	staffing levels

## Sheet: SPR
Transcript	Interview/Focus Group	Location	Role	Line number	UTTERANCE	Theme	Column1
1				64	A&E are so good at starting it that you can be perhaps lulled into a false sense of security I find .
1				170	And I wonder if that is rather than a resistance, not seeing that this is their role. Treating sepsis is not a surgeons role. It’s a medic’s role. So I wonder if that’s why they’re not willing to enter into the protocol	Defined task roles
1				175	think that the general feeling among surgeons that they don’t get involved in medical treatment to all intents purposes.	Defined task roles
1				183	: I think that doctors think that protocols are there for people who aren’t clever enough to think for themselves	Clinical judgement trumps protocol
4				166	We want to be a part of it, we want to be part of it, everybody wants to be part of success stories.
5				31	…... I think that the fact that it gives us nurses something to do that we were not able to do before …you know you can go with your CAS card and your drug chart and say I need this because the patient is triggering the sepsis six	empowerment and support
5				37	think that it just empowers them to do something. If we could do them with patient directive things you know the same way that we can prescribe paracetamol in triage. Ti’s just that it’s something that you can do	empowerment and support
5				49	. It’s because it’s given the nurses a chance to do some things instead of having to wait for the doctors.	empowerment and support
5				153	: I think it might be about professional role because at the end of the day you could potentially give broad spectrum antibiotics and by the time the next dose is due you have the results for the bits you have been doing so you can just be more specific about you choice of antibiotics. I just think that there are people who are perfectionist	What to do and why
6				54	we’ve been able to work with the PARRT team to tell them what problems we’ve been having and to make the protocol a bit more flexible and to make it work for every patient rather than having problems with prescribers and their worries	Empowerment and support
6				128	. So they really did listen to why it wasn’t working so well, adapting the protocols and doing extra teaching sessions	Empowerment and support
7				76	I don’t really want to do that tradition of doctors versus nurses thing, but it was an issue for a while. Io think because it takes some of the power out of the Drs hands	working together
7				92	you could almost sometimes tell that they were resenting that this piece of paper said that if this person had these particular symptoms they should be treated in a certain way. And it seems that certain people were annoyed, they were doctors and that they weren’t able to diagnose this patient and that they weren’t able to initiate treatment.	Clinical judgement trumps protocol
7				98	They’re drilled so much in to their responsibility to find the problem and solve it and when you have a tool that almost completely gets rid of that… all you have to do is a set of observations on someone and that can put them on the sepsis pathway the doctors role isn’t…	Clinical judgement trumps protocol
7				114	So I think yeah it’s a development of our role and may be taking something away from the doctors, especially at first	empowerment and support
7				122	An one or two times there were doctors who flatly refused. And that put you in an awkward position because you felt obliged to follow the pathway but there’s a doctor instructing you to do otherwise and you’re in the middle and you’re left to just having to document everything saying that you haven’t done these things because the doctor	working together
7				149	It’s closer to how we work. We’re not the ones who instigate things we’re the ones who follow the plan. So if you give us a protocol we follow it.	Clinical judgement trumps protocol
8				121	Do you mean a nurse telling them what to do? Possibly. Not all the time. Not all the time, but I do feel that sometimes they don’t like to be steered in a direction. They’re trying to diagnose and we’re telling them A,B,C,D,E	working together
11				6	It helps me join things together a lot better and lets me see the importance in what I do.	empowerment and support
11				11	. It makes me feel responsible for something as well. Not just for the doctors to recognise something. This is something that I can help them analyse ehlp them with something that they might not necessarily be looking for.	empowerment and support
11				91	So we can’t give fluids to patients as an EDA, but we can be responsible for recognising it.	empowerment and support
12				235	the feedback loop, you know just wasn’t a one-way thing you know, the sepsis board um, reviewed all the data on a monthly basis and picked up where the challenges were on err, various different patients, what didn’t work well, what did work well, um and try to kind of pull it all together, okay, why don’t we try this, and then, particularly down here if they come in with that, we try something, i…	Empowerment and support
12				78	actually what you can do over a period of time, is empower the nurses to actually feel that they own that pathway and actually they are, they can be responsible for doing that, without actually then having to drag a whole load of other people in.	empowerment and support
13				26	So there was a bit of a conflict between the anaesthetist who wanted to keep the mum stable and the obstetrician who wanted to get the IV antibiotics going	Defined task roles
13				101	obstetricians, especially the ones working that night were very pro sepsis six and very keen to get everything done. I’m not sure the anaesthetist, that that’s’ one of their priorities.	Defined task roles
13				117	Yes I do think that the anaesthetist thinks that their role is keeping the woman stable,	Defined task roles
15				40	. They also wanted input about how to change it. Because we were obviously the ones implementing it,	Empowerment and support
15				72	So I found that there were several occasions when we’d be implementing the pathway, recognising the patient was potentially septic and we would do all the sepsis six parts that a nurse can implemen	empowerment and support
15				95	Because we’re quite independent practitioners down here. We do a lot of things that maybe ward nurses don’t do. We tend to work quite quickly	empowerment and support
15				171	It’s just a doctor/nurse role. I think that it’s more for middle grade doctors than junior doctors. Junior doctors are quite influential, they’re quite new to the role and there’s quite a high turnover. They tend to be more influential by nurses…they’re younger and the hierarchy of doctors and nurses is starting to change and the group of new doctors aren’t influenced by that mind-set. And they r…	Working together
15				171	It’s just a doctor/nurse role. I think that it’s more for middle grade doctors than junior doctors. Junior doctors are quite influential, they’re quite new to the role and there’s quite a high turnover. They tend to be more influential by nurses…they’re younger and the hierarchy of doctors and nurses is starting to change and the group of new doctors aren’t influenced by that mind-set. And they r…	Clinical judgement trumps protocol
16				25	they need to be more err prompting with the doctors aswell, that when we call them to tell them that the patient is err triggering, we need to start sepsis six, they need to come, because we can’t start the fluids until they come,	empowerment and support
16				36	we can start, we’ve got the package, you know, we know what we have to do, but I think that we can’t start it, to prescribe the drugs, it’s the only thing we can’t, but we can monitor the patient, check the patient, whether they are okay and then	empowerment and support
16				49	they have to do all these things, so we know where we are going, because we nurses, we don’t take blood, we don’t prescribe	defined task roles
17				82	yeah, you know I think like that as a doctor, I think of myself as a thinker and by just applying a protocol every time, you’re not thinking. So yeah it does kind of…so yeah if you’re a thinker and you’re told to follow something and you can think of why not to follow it	Clinical judgement trumps protocol
17				45	But to blindly follow protocols. Why employ someone who’s been to medical school or nursing school. You know my brother’s an intelligent guy. He could do it if it’s just a flow-chart thing. But medicine isn’t just a flow chart thing. I think that it’s good to be reminded, but not to always have to follow blindly	Clinical judgement trumps protocol
18				28	The doctor can do the ABG and the bloods, and you can prescribe everything, nurses can do the administration, and you know, maybe the catheter aswell, but you need to have two people who are on the ball	Defined task roles
18				48	, so that’s outside my sphere of skills um, nurses can’t do ABGs, so, for example, there’s two things at the top of the list which need one doctor and only one nurse to do it, I think the, the thing that probably, it’s the most labour intensive, time intensive is getting the catheter in	Defined task roles
18				59	if you have a doctor who doesn’t want to do catheters or think maybe they’re beneath him or her, you know, the nurse says oh well I can’t do catheters, the doctor might say, well go and find one of your colleagues who can and they go away, come back twenty minutes later and it’s still not happened	Defined task roles
18				84	Um, I think maybe it’s just making sure everyone’s clear on what their role, what their role is, and making sure everything’s done because it ultimately, it’s the nurse, it’s usually from my experience, the one who actually fills in the paperwork	Defined task roles
20				141	. You’ll get some nurses who re reticent to help out doctors	Working together
20				147	I think that a lot of the problems that I’ve had are just specific to being a junior doctor. But then again it is the junior doctors who are dealing with the sepsis care pathways most of all.	empowerment and support
20				157	I guess if they’ve had experiences of where doctors are very demanding for tasks that they can easily achieve themselves. You know I suppose that can develop over time. Because personally I always try, if I can do anything myself without having to assign it to someone else, I like to do that. But I think that’s only just developing now. But previously it’s very much “That’s a nurse’s job, that’s …	Defined task roles
20				176	Because what was kind of more important than dealing with the sick patient, was dealing with each other and what their roles were.	Defined task roles

## Sheet: BCon
Transcript	Interview/Focus Group	Location	Role	Line number	UTTERANCE	Theme
1				180	this protocol is very good, but sometimes I can be flexible and I’m doing most of the things but to do my blood gas within an hour is probably not going to affect my management so then I might not...	Risks and benefits
1				187	it’s more like we can say that we’ve done that. You can’t say that we’ve done anything wrong. If you’	Covering your back
1				191	So it’s nice to see results. You don’t have to think thank goodness this person isn’t continuing to die and it’s making a difference	Risks and benefits
1				196	but no one can say that I’ve not done anything because I’ve done this basics that will be needed for any other team in the hospital and they’ll be able to get enough information from these six things that I’ve done
1				206	: And in this hospital they’ve done really well and they’ve seen results	Risks and benefits
1				208	And I think that it’s more established-the evidence base for sepsis six than perhaps for other protocols. It is effective…	Risks and benefits
1				216	: I think that because people know that the patient can die, before you can actually work out what is wrong with them. It’s buying you time to think about what is actually going on
2				216	I just have to know that it’s worth my patients while to do it	Risks and benefits
2				230	Maybe if the numbers are presented in different ways for different people. So “there is an x % reduction in mortality” and then saying “for every 6 or 7 people you put on this pathway one is saved” So maybe that would help people who think about it a bit differently. I might do this 8 times but I’m going to save one life. The number needed to treat. It depends how people perceive it.	Risks and benefits
2				240	the message has got through that it’s easier to start it and take someone off it rather than delay, because then you’re dealing with a more sick person if you delayed.	Risks and benefits
2				248	And it’s quite nice to have a lecture like this saying that this is what happened to patients. But on the ward it’s going to be obvious if the patient gets better and you’ve done the right thing and they’ve improved	Risks and benefits
2				328	Another thing that really helps with compliance to boost morale is seeing the outcome, seeing the patient. Being in a position to follow them up always makes a bigger impact on people’s perception of how important this is. Rather than looking at numbers	Risks and benefits
2				338	And it’s a big part of the satisfaction that you get from working in healthcare. You help them, they get well and that’s a big part of…It makes a huge impact	Risks and benefits
3				10	Some doctors didn’t want their patients on oxygen especially if they had respiratory conditions . So it was just overcoming those hurdles and just kind of getting the information behind us so that we could say that it’s been justified and researched. This is how it is and it’s not going to affect them, you know it’s worse not to give them the oxygen than to give it.	Risks and benefits
3				19	Yes it was in the initial stages. About which antibiotics would be best for which type of sepsis. Once we’d identified, you know, you’re a chest sepsis or where the infection was coming from, then we could give appropriate antibiotics	Risks and benefits
3				39	They just thought that if patients saturations were normal why would you give	Risks and benefits
3				55	but if you give them antibiotics you’re not going to solve the problem, because the issue isn’t that they’ve got an infection	Risks and benefits
3				91	We’ve seen the benefits. Patients who come in unwell. They get everything done within the hour. Within two to three hours if they’re still in the department you see them improving, you can see it working. And it is working well	Risks and benefits
3				111	You know she comes down and says you know “So and so who was down here got six out of six and they’re doing well now”. You get good feedback and when you know that you’re doing something well, y ou’re doing it for the greater good, it makes you want to do it.	Risks and benefits
4				74	I’m speaking specifically about, um, not wanting to comply with it , irrespective of it being trust policy, on the grounds that the evidence is either for or not very for, or kind of weak in favour of the current policy or regime	Risks and benefits
4				94	you know, every case is individual and they’re balancing the pros and cons of giving a little load or a large load of fluid, um	Risks and benefits
5				57	most are quite comfortable prescribing a big bag of fluids. You can’t do much harm with that.	Risks and benefits
6				17	there’s always that doubt in the mind about giving too much fluid and the understanding around the 15 mls per kilo as the initial treatment for sepsis and then looking at continuation of that care. So that’s always a bit of a sticking point, because people don’t want to give fluid if they’re overloaded or in heart failure, but there is a need too.	Risks and benefits
6				74	Yes harming…becoming more overloaded. Putting more strain on the heart and their kidney systems. They needed dialysis to get fluid offloaded	Risks and benefits
6				84	demands. So the doctors know that they need to give [fluids], but it’s having that you don’t need to give too much but you’ll still be meeting the protocol and the national guidelines. And you’ll be helping the patient. You won’t be harming the patient	Risks and benefits
6				88	The thought is “Give them antibiotics, it’s not going to do them any harm” We can give them the first dose and that give us a bit more time to look at them as a patient, decide what is going on and work from there	Risks and benefits
6				97	. So they do know that we are doing more good than we are harm. And that initial dose of antibiotics is going to have a long-term impact on that patient’s care, but that it’s not going to be causing problems from overuse of antibiotics.	Risks and benefits
6				183	is the patients respond well to it and when you go up to the ward and say this is the sepsis six pathway and we’ve set this patient in a really good place for you to take on their care and continue our hard work”	Risks and benefits
7				44	I get more of a kick seeing the bundle work is looking after the patients and seeing them improve. So although it’s useful in some respects to know the figures of how successful it is, I have to admit that personally that’s not of great interest to me. I much prefer to see how the patient responds.	Risks and benefits
7				61	patients look so unwell when they come in really sick. It’s just a physical thing. You can see that they look unwell. And it’s???whack in some fluids and give them some antibiotics and there’s a massive turnaround. They’re saying that themselves and that’s the rewarding bit…to see that it works	Risks and benefits
7				72	Initially the renal patients were a real issue because no one wanted to give them big bags of fluid.	Risks and benefits
7				81	Giving them the antibiotics if they are septic will help them. If they’re not septic they’ve had one dose of antibiotic and that’s not going to change anything	Risks and benefits
7				190	but the sepsis six is one of those things where you can see a change and spurs you on to go on with it. You can see that it works	Risks and benefits
7				195	. Especially when you think that if these patients hadn’t been treated a percentage of them would have died. So that’s rewarding	Risks and benefits
8				51	Well when you see the data of it working we can see that what we’ve actually done has worked and is working. The pathways really effective at the points of triggering, so we’re catching things earlier. And we can see that in the data, we can see that it is working	Risks and benefits
8				104	They’re more thinking of the patient I guess….that they don’t need the antibiotic if it’s not necessary. Whereas we’ve had the education that a random dose of antibiotics isn’t going to harm them, whereas they’re thinking more long-term I guess.	Risks and benefits
8				142	everyone knows that it’s working	Risks and benefits
8				150	and it won’t do any harm to the patient. If we don’t do it and it’s missed, that’s when the harm can come to the patient.	Risks and benefits
9				130	so for instance a registrar or consultant say that we’ll start doing parts of the sepsis six, but actually they look really well so I’m not concerned about this clinically	Risks and benefits
9				143	. There are a lot of times when you can safely run the sepsis six when they are triggering. And it may not be that cause	Risks and benefits
10				57	I think that there was a general reluctance (just for patient comfort because he was quite confused) not to put high flow oxygen on his face.	Risks and benefits
10				63	I think that people might feel that it doesn’t make as much of a difference. If you don’t think that it’s a pneumonia or you don’t think that it’s a respiratory problem, that the oxygen is much less important.	Risks and benefits
10				88	: I think that it was basically just going back to the physiology and saying that when a patient is septic they have a much higher oxygen requirement. And just statistically speaking that it made a big difference to mortality and to patient outcomes	Risks and benefits
10				107	One of the cases that I can think of…just for patient comfort he was quite agitated and he might have pulled it off I don’t think that anyone would have noticed	Risks and benefits
11				39	They obviously believe in the outcomes, but it’s also knowing that the sepsis six does no harm. O bviously we won’t do it necessarily, we only do it if they need to have things done to start the sepsis six. But it helps that there’s nothing harmful to the patient	Risks and benefits
11				50	Yeah, that it wouldn’t do them any harm	Risks and benefits
12				65	I’ve seen the benefits	Risks and benefits
12				85	So the feeling that they can actually go ahead and do something that is very simple, very easy, that actually makes a massive difference, and I think that really, really works for nurses.	Risks and benefits
12				259	it’s almost like they have to believe that it works	Risks and benefits
13				61	: Well because infection you can treat, death you can’t
13				83	woman’s quite stressed and scared. And having all these people attacking her form every angel and she’s worried about her baby (the baby’s heart rate is dropping) while all this is going on. I don’t know if she would have tolerated it really.	Risks and benefits
13				103	Because obviously obstetricians and midwives, we know that sepsis is the leading cause of maternal death so we’re really keen to get it sorted. I don’t know if the anaesthetists know that.	Risks and benefits
13				117	I do think that the anaesthetist thinks that their role is keeping the woman stable, alive right no. And if she does get an infection that’s fine we can treat it. Whereas the obstetricians want to prevent it, because we know that the patient can die from that infection
14					No. If there are two risk factors we don’t question, we just start because we know that the sooner we start it will be managed much better	Risks and benefits
14					Yes because they know that if we proceed quickly according to the guidelines then the woman will get much better soon after.	Risks and benefits
15				57	it’s just that people feel involved and that they’re making a change	Risks and benefits
15				70	prescription of antibiotics and IV fluids, because even though I’ve been an A&E nurse for quite a while and know what people need what fluids…but obviously we have a lot of renal patients here, so it’s quite difficult. They need a fluid restriction.	Risks and benefits
15				127	I think that the antibiotic guideline helped the junior doctors. They just had something that they could go to “ If they’ve got pneumonia they need this” They didn’t need to make a decision and be criticised for doing something wrong.	Covering your back
15				134	because a lot of the time septic patients get referred to medics and if they were prescribing antibiotics I think that they didn’t want medics coming in and saying “Why did you prescribe that? That’s not the antibiotic we use to treat pneumonia?”	Risks and benefits
15				145	So they didn’t want to prescribe something for a UTI and it turns out… for a community pneumonia…why did I give them Gent when they should have had Co-amoxiclav. They wanted a specific reason for prescribing it rather than a vague “They’re septic”. So I think that ultimately they didn’t want to prescribe the wrong thing,	Risks and benefits
15				157	So I think that they might think…so it’s not going to do them more harm than good but it might not help them as well as the right one	Risks and benefits
15				186	I think that it’s…what people did worry about before was that people would just focus on sepsis and not look at something else and think that they’re definitely septic
15				221	“They didn’t prescribe fluids in time because they were worried about being overloaded”	Risks and benefits
16				39	, we did have a couple of, you know patient, which we managed to, you know to bring them out and then they’d get better	Risks and benefits
16				79	we follow it’s okay, and then you think that we, you’ve done something good for the patient, like patient become tachycardic, patient very dry, so we know patient, sometimes we know, but we don’t know what we need to prescribe the fluids for the patient to, you know it’s that err having the treatment. It’s a difference, what’s happening.	Risks and benefits
17				64	but you know just blindly following something just to hit a target box. I mean giving antibiotics is risky as well.	Risks and benefits
18				112	I think sepsis is a hot topic and it is one of the very, one of the few things in acute medicine, where I work, which has come in, in recent years, which has made an actual demonstrable, and a dramatic change in outcomes and mortality	Risks and benefits
19				13	Ithink there’s been like posters everywhere that just highlight at what point you start the sepsis six and theres ??? what to look for and that just helps if you’re not sure what you’re looking for. And you look at the posters and you know what time you start the sepsi six.
19				20	If we mention sepsis triggering with that patient the doctor comes straight away because they know that this patient needs to get attention straight away and to do something about it	Risks and benefits
19				159	we can assess whether your patient is triggering or not triggering, Doing the observations we can tell if the patient is ?????? straight forward
20				46	and they’re not so unwell that you’d call a hundred people or a registrar and you are just trying to manage it on your own
20				101	: I think that it’s always better to assume sepsis because it’s so easy to treat	Risks and benefits
20				109	. You don’t want to be giving them more antibiotics unless you a very clear that it is an infectious picture because then you are increasing the risk of C. Diff and everything like that	Risks and benefits
20				183	some patients might be triggering for the sepsis six, you know they might have heart failure, renal failure and you are a bit worried about giving them fluids.	Risks and benefits

## Sheet: BCap
Transcript	Interview/Focus Group	Location	Role	Line number	UTTERANCE	Theme
3				78	A junior staff nurse, perhaps not long qualified..so for instance if a doctor is refusing to write up the fluids they might not have the confidence to call them up about it.	Empowerment and support
3				86	: So if it’s a junior or newly qualified nurse they might have difficult y going up to a senior reg and saying that “Look they’re doing something wrong”	Empowerment and support
3				111	You get good feedback and when you know that you’re doing something well, y ou’re doing it for the greater good, it makes you want to do it
4				162	, it’s a big success, so I think the success propagates the success.
5				7	. Something lie the number six is a very small number. Six things. You just need to tick six boxes	Ease of implementation
5				38	. Ti’s just that it’s something that you can do	Ease of implementation
6				129	. So that everybody knew that actually if you do come across this again we know that we’ve had it before and this is what we’re going to do about it.	Empowerment and support
6				183	We know what we are doing with our septic patients and we are doing really well	Empowerment and support
7				141	. So…it gives us the strength to say it needs to be done to manage the symptoms that the patient has and umm and it kind of gives us somewhere to go . If it’s just ???? and we don’t have the protocol there we don’t have a leg to stand on	Empowerment and support
9				92	So if you have a student working with you, you put them to use. But it depends on their capabilities as well. How confident are they with their skills.	Empowerment and support
11				3	For me it makes the small jobs that I do seem a lot more important and relevant	Empowerment and support
11				12	. This is something that I can help them analyse ehlp them with something that they might not necessarily be looking for	Empowerment and support
11				43	. It’s not something to shy away from and you can feel confident using it	Empowerment and support
11				90	because it’s something that we can recognise , because we’re briefed on it so well. So I’v had colleagues say that I was the one who noticed it.	Empowerment and support
12				38	think that in some respects has become a lot easier for people to grasp hold of, than just being another pathway, it’s the sepsis 6 and its become something that people think, oh, well once you get to know what it is, it’s very simple, 6 steps	Ease of implementation
12				71	Ah well, um, I think it’s about staff being empowered	Empowerment and support
12				78	actually what you can do over a period of time, is empower the nurses to actually feel that they own that pathway	Empowerment and support
12				85	So the feeling that they can actually go ahead and do something that is very simple, very Ease of implementation, that actually makes a massive difference	Ease of implementation
12				138	you know, even if you just start off with the step 1, just by putting some oxygen on, that’s, you’ve only got five left. But what I was finding sometimes was that people were focusing on taking blood, first, but not putting the oxygen on the patient. So I was kind of talking them through, you know, maybe start with the little things that you can do and then not worry about it afterwards.	Ease of implementation
12				158	the nurse didn’t feel she was, I would say, empowered enough to say to the doctor, well look they were prescribed, I’m going to give them anyway,	Empowerment and support
12				184	so next time when that the nurses found themselves in that situation, where the doctors was going actually, well I don’t think we can do this, they would go, it’s fine, because it’s a part of the pathway, it’s all there in front of you	Empowerment and support
12				191	: it’s more confidence, confidence, support and confidence that knowing that they could stand up and actually say, okay, you’re wrong, we, we need to do this. That’s quite difficult to do when you’ve got [to say it] for another clinician.	Empowerment and support
13				142	. I think the sepsis six works really well, because it’s so clear and straightforward	Ease of implementation
15				59	, it makes them feel like they’re achieving something. Better patient care and you just feel like you are being involved,	Empowerment and support
16				75	it’s very Ease of implementation in steps , we follow it’s okay	Ease of implementation
16				105	I mean, we know about our thing, what we need to do when a patient, um also the nurses…. [it's about] confidence	Empowerment and support
19				34	sometimes it doesn’t go according to plan, so that does affect you confidence. It does work out in the end after a while, but at that time………	Empowerment and support
19				159	Yes, because we can assess whether your patient is triggering or not triggering, Doing the observations we can tell if the patient is ?????? It’s straight forward	Ease of implementation
20				144	you have to be quite forceful and that only develops with time I suppose. Especially at the start of the year I wasn’t very good at “I need help.” Because you’d be very apologetic. You wouldn’t want to get in anyone’s wa y.	Empowerment and support
20

## Sheet: Int
Transcript	Interview/Focus Group	Location	Role	Line number	UTTERANCE	Theme
1				71	when you arrive and it’s “Let’s crack on with the sepsis six and there’s a bit of a “Right I’m just going to write my handover sheet and then I’ll come and help you with the fluids” and every think kind of drags	Priorities
1				77	And when you’ve got…They’ve got four other patients to look after and you’ve got 45 other patients to look after, that doesn’t always an efficient…	Priorities
1				157	But I think that there is resistance to adapting it to protocols on the doctors part.	Clinical judgement trumps protocol
1				163	. So you don’t necessarily want to do everything on the protocol. So you want to treat the patient in your own way.	Clinical judgement trumps protocol
2				32	Because it’s such a priority on A&E you know you’re going to have a nurse to do that sepsis six for you	Priorities
2				49	: Yes [inaudible] and they were saying that they’ve got other things to do. And if they haven’t been taught that this should be high priority on the job list, it’s very difficult to then teach them	Priorities
2				117	But they might be looking after four patients and this isn’t prioritised . There may be other things that need doing, like dressings, other unwell patients that aren’t septic. But this isn’t prioritised on the wards where it hasn’t been piloted yet. It’s not been drilled in that this is something that absolutely has to happen within the hour.	Priorities
2				269	…other things are really high priority too and that’s the issue. There’s lots of high priority things and maybe only one nurse.	Priorities
4				74	, I’m speaking specifically about, um, not wanting to comply with it , irrespective of it being trust policy	Clinical judgement trumps protocol
4				169	so we all want all want to be a part of it, we all, there’s a willingness to engage on the grounds of predominantly positive stuff that’s been happening.
6				58	When I first started, the first six months, the sepsis six was still quite new and rigid…very structured. And there was a lot of reticence about using it because it was so rigid.	Clinical judgement trumps protocol
9				26	If you ‘ve got other patients who are potentially sicker than they are. Or they are deteriorating and they become a priority over that patient .	Priorities
9				85	Because we have other pathways, like the fractured neck of femur pathway that’s also a defined pathway. So if you’ve got someone in with a potential fractured neck of hip, we have to certain things within a certain timeframe..very similar to the sepsis six. Things need to be done within 20 minutes. So if you get one of those coming in at the same time as a septic patient you’ve got to juggle the …	Priorities
9				139	So one of the doctors said we’re not running sepsis six on this patient.	Clinical judgement trumps protocol
9				145	Then there are other times like with that patient in resus in that case it’s just as serious and in those cases the senior doctor needs to come and say “no I override that”	Clinical judgement trumps protocol
10				102	here’s normally quite a lot of things going on at the same time. So I think that combined with the fact that the doctor may not prioritise it all the time, when you ask the nurse to do so many things at the same time. “Go and get an oxygen mask, go and get a catheter pack, get some obs. Do this that and the other. I can see that a combination of all those factors that it’s less likely to happen.	Priorities
13				31	You could see that the obstetricians were really trying to push for the antibiotics and the anaesthetist was really trying to push to keep the mum stable	Priorities
13				61	her priority was getting the anaesthetic to the right level. .... And not treat the sepsis right that moment	Priorities
13				76	so it kind of seemed like the priority was just too get the baby out	Priorities
13				101	the obstetricians, especially the ones working that night were very pro sepsis six and very keen to get everything done. I’m not sure the anaesthetist, that that’s’ one of their priorities	Priorities
13				117	Yes I do think that the anaesthetist thinks that their role is keeping the woman stable, alive right no. And if she does get an infection that’s fine we can treat it. Whereas the obstetricians want to prevent it	Priorities
13				126	slightly both saying that’s not my priority right now, my priority is…and…uhh..	Priorities
13				148	It’s definitely a challenge getting it all done with the hour if she’s unwell and you’ve got the baby to consider as well	Priorities
15				78	always or several times they would be the delay “No, no. I don’t want to prescribe antibiotics yet	Clinical judgement trumps protocol
15				92	say “It might be viral. I don’t want to prescribe antibiotics if it’s viral. I don’t want to prescribe fluids if they’re drinking.”	Clinical judgement trumps protocol
17				24	And I..yeah…I wouldn’t just blindly follow a protocol. S o I said just hold off with the antibiotics because on that occasion she’d already had fluids and responded wel l	Clinical judgement trumps protocol
17				50	. But if you’re just because they meet the sepsis criteria, do you need to be compliant with that	Clinical judgement trumps protocol
17				94	Right I can see what we have here. It doesn’t look like a septic picture. We don’t have to be compliant in this situation, therefore there isn’t going to be a compliant issue. Therefore we’re not going to follow the sepsis six with a given reason.”	Clinical judgement trumps protocol
17				113	Yeah you…yeah I think that’s a good thing to have. I think that any rule…you know there’s no rule that’s 100% in life…you know there’s always an exception to the rule…and having a protocol…there’s always an exception and if you’re going to keep following, blindly following the protocol it’s going to [inaudible] to other problems	Clinical judgement trumps protocol
19				58	so we ended up with the anaesthetist and they had to come down for that. They have got their own priorities as well so it depends	Priorities
19				85	And there’s only one surgical Dr on at night time doing all the surgical paitents plus A&E so he’s sometimes down in A&E and someone else takes priority and you know…	Priorities

[truncated: 2 more sheets: Goal, EMO]
